# Supplementary material for: Chemical Composition, Antioxidant and Anti-Inflammatory Activity of Shiitake Mushrooms (Lentinus edodes)
Source: J Fungi (Basel). 2024 Aug 5;10(8):552. doi: 10.3390/jof10080552 (PMC11355609; doi:10.3390/jof10080552)
Supplement: Supplementary file 1 [file jof-10-00552-s001.zip]

Archive with 1 entries (1 files):
- jof-3115477-supplementary.pdf
